# Supplementary material for: A Dendrimer-Based Multiple Antigenic Peptide (MAP) Approach for Dengue Vaccine Development: In Silico and In Vivo Insights on Safety and Effectiveness
Source: Biology (Basel). 2026 Jul 20;15(14):1201. doi: 10.3390/biology15141201 (PMC13405821; doi:10.3390/biology15141201)
Supplement: Supplementary file 1 [file biology-15-01201-s001.zip]

Archive with 3 entries (2 files):
- biology-4347194-supplementary-proof/
- biology-4347194-supplementary-proof/File S1-HPLC report (LifeTein LLC; new Jersey, USA).pdf
- biology-4347194-supplementary-proof/File S2-Mass Spectrometry Report (LifeTein LLC; new Jersey, USA).pdf
